# Supplementary material for: The RIPper, a web-based tool for genome-wide quantification of Repeat-Induced Point (RIP) mutations
Source: PeerJ. 2019 Aug 26;7:e7447. doi: 10.7717/peerj.7447 (PMC6714961; doi:10.7717/peerj.7447)
Supplement: Table S2 — Highlighted cells illustrate the instances where the average RIP affected proportion (%) of dataset is greater than 1%. [file peerj-07-7447-s003.xlsx]

## Sheet: Sheet1
Table S2: RIP statistics (RIP product and substrate cut-off values) calculated for nine datasets that were simulated based on GC content datasets.
Highlighted cells illustrate the instances where the average RIP affected proportion (%) of dataset is greater than 1%.
Sequence set 1	Average GC content (%)	RIP product value	RIP substrate value	Average count of RIP affected windows per dataset	Average RIP affected proportion (%) of dataset3	Average count of LRARs2 per dataset
1	10	1.1	0.75	0	0	0
		1.1	0.8	0	0	0
		1.1	0.85	0	0	0
		1.1	0.9	0	0	0
		1.15	0.75	0	0	0
		1.15	0.8	0	0	0
		1.15	0.85	0	0	0
		1.15	0.9	0	0	0
		1.2	0.75	0	0	0
		1.2	0.8	0	0	0
		1.2	0.85	0	0	0
		1.2	0.9	0	0	0
		1.25	0.75	0	0	0
		1.25	0.8	0	0	0
		1.25	0.85	0	0	0
		1.25	0.9	0	0	0
2	20	1.1	0.75	0.16	0.008	0
		1.1	0.8	2	0.1	0
		1.1	0.85	8.08	0.404	0
		1.1	0.9	11.14	0.557	0
		1.15	0.75	0	0	0
		1.15	0.8	0	0	0
		1.15	0.85	0.01	0.0005	0
		1.15	0.9	0.01	0.0005	0
		1.2	0.75	0	0	0
		1.2	0.8	0	0	0
		1.2	0.85	0	0	0
		1.2	0.9	0	0	0
		1.25	0.75	0	0	0
		1.25	0.8	0	0	0
		1.25	0.85	0	0	0
		1.25	0.9	0	0	0
3	30	1.1	0.75	0.45	0.0225	0
		1.1	0.8	8.36	0.418	0
		1.1	0.85	18.85	0.9425	0
		1.1	0.9	27.4	1.37	0
		1.15	0.75	0.44	0.022	0
		1.15	0.8	2.19	0.1095	0
		1.15	0.85	2.99	0.1495	0
		1.15	0.9	3.81	0.1905	0
		1.2	0.75	0	0	0
		1.2	0.8	0	0	0
		1.2	0.85	0.59	0.0295	0
		1.2	0.9	0.59	0.0295	0
		1.25	0.75	0	0	0
		1.25	0.8	0	0	0
		1.25	0.85	0	0	0
		1.25	0.9	0	0	0
4	40	1.1	0.75	0.01	0.0005	0
		1.1	0.8	0.6	0.03	0
		1.1	0.85	18.48	0.924	0
		1.1	0.9	63.82	3.191	0
		1.15	0.75	0.01	0.0005	0
		1.15	0.8	0.6	0.03	0
		1.15	0.85	9.69	0.4845	0
		1.15	0.9	24.2	1.21	0
		1.2	0.75	0.01	0.0005	0
		1.2	0.8	0.01	0.0005	0
		1.2	0.85	1.35	0.0675	0
		1.2	0.9	4.23	0.2115	0
		1.25	0.75	0.01	0.0005	0
		1.25	0.8	0.01	0.0005	0
		1.25	0.85	0.56	0.028	0
		1.25	0.9	0.56	0.028	0
5	50	1.1	0.75	0.02	0.001	0
		1.1	0.8	1.63	0.0815	0
		1.1	0.85	36.32	1.816	0
		1.1	0.9	114.67	5.7335	0
		1.15	0.75	0.02	0.001	0
		1.15	0.8	1.63	0.0815	0
		1.15	0.85	32.92	1.646	0
		1.15	0.9	76.89	3.8445	0
		1.2	0.75	0.02	0.001	0
		1.2	0.8	1.49	0.0745	0
		1.2	0.85	22.93	1.1465	0
		1.2	0.9	44.98	2.249	0
		1.25	0.75	0.02	0.001	0
		1.25	0.8	0.42	0.021	0
		1.25	0.85	12.64	0.632	0
		1.25	0.9	17.27	0.8635	0
6	60	1.1	0.75	0	0	0
		1.1	0.8	3.45	0.1725	0
		1.1	0.85	40.73	2.0365	0
		1.1	0.9	130.39	6.5195	0
		1.15	0.75	0	0	0
		1.15	0.8	3.45	0.1725	0
		1.15	0.85	38.62	1.931	0
		1.15	0.9	117.54	5.877	0
		1.2	0.75	0	0	0
		1.2	0.8	3.45	0.1725	0
		1.2	0.85	36.01	1.8005	0
		1.2	0.9	102.76	5.138	0
		1.25	0.75	0	0	0
		1.25	0.8	3.45	0.1725	0
		1.25	0.85	31.18	1.559	0
		1.25	0.9	77.2	3.86	0
7	70	1.1	0.75	0.66	0.033	0
		1.1	0.8	12.07	0.6035	0
		1.1	0.85	60.63	3.0315	0
		1.1	0.9	141.16	7.058	0
		1.15	0.75	0.01	0.0005	0
		1.15	0.8	7.93	0.3965	0
		1.15	0.85	50.72	2.536	0
		1.15	0.9	124.25	6.2125	0
		1.2	0.75	0.01	0.0005	0
		1.2	0.8	5.85	0.2925	0
		1.2	0.85	46.66	2.333	0
		1.2	0.9	112.59	5.6295	0
		1.25	0.75	0.01	0.0005	0
		1.25	0.8	3.43	0.1715	0
		1.25	0.85	42.87	2.1435	0
		1.25	0.9	99.55	4.9775	0
8	80	1.1	0.75	16.91	0.8455	0
		1.1	0.8	49.51	2.4755	0
		1.1	0.85	106.16	5.308	0
		1.1	0.9	181.71	9.0855	0
		1.15	0.75	16.91	0.8455	0
		1.15	0.8	49.51	2.4755	0
		1.15	0.85	105.13	5.2565	0
		1.15	0.9	178.18	8.909	0
		1.2	0.75	16.91	0.8455	0
		1.2	0.8	49.51	2.4755	0
		1.2	0.85	102.15	5.1075	0
		1.2	0.9	171.01	8.5505	0
		1.25	0.75	16.91	0.8455	0
		1.25	0.8	49.51	2.4755	0
		1.25	0.85	100.98	5.049	0
		1.25	0.9	163.59	8.1795	0
9	90	1.1	0.75	9.44	0.472	0
		1.1	0.8	35.61	1.7805	0
		1.1	0.85	73.46	3.673	0
		1.1	0.9	117.65	5.8825	0
		1.15	0.75	9.44	0.472	0
		1.15	0.8	35.61	1.7805	0
		1.15	0.85	73.46	3.673	0
		1.15	0.9	117.65	5.8825	0
		1.2	0.75	9.44	0.472	0
		1.2	0.8	35.61	1.7805	0
		1.2	0.85	73.46	3.673	0
		1.2	0.9	117.65	5.8825	0
		1.25	0.75	9.44	0.472	0
		1.25	0.8	35.61	1.7805	0
		1.25	0.85	73.46	3.673	0
		1.25	0.9	116.5	5.825	0
1 Each data set consists of 100 simulated sequences (consisting of 1000 000 base pairs) at an average GC content listed in the table.
2 Putatively Large RIP Affected Region (more than 7 windows/4000 base pairs consecutively RIP affected windows).
